# Supplementary material for: Convallatoxin suppresses osteosarcoma cell proliferation, migration, invasion, and enhances osteogenic differentiation by downregulating parathyroid hormone receptor 1 (PTHR1) expression and inactivating Wnt/β-catenin pathway
Source: Bioengineered. 2022 May 29;13(5):13280–92. doi: 10.1080/21655979.2022.2080363 (PMC9275893; doi:10.1080/21655979.2022.2080363)
Supplement: Supplemental Material [file KBIE_A_2080363_SM6674.zip]

Archive with 61 entries (61 files):
- Fig1e_GAPDH_1.tif
- Fig1e_GAPDH_2.tif
- Fig1e_MMP2.tif
- Fig1e_MMP9.tif
- Fig1f_GAPDH_1.tif
- Fig1f_GAPDH_2.tif
- Fig1f_MMP2.tif
- Fig1f_MMP9.tif
- Fig2a_Collagen1.tif
- Fig2a_GAPDH_1.tif
- Fig2a_GAPDH_2.tif
- Fig2a_Osteocalcin.tif
- Fig2a_Osteopontin.tif
- Fig2a_RANKL.tif
- Fig2a_Runx2.tif
- Fig2b_Collagen1.tif
- Fig2b_GAPDH_1.tif
- Fig2b_GAPDH_2.tif
- Fig2b_Osteocalcin.tif
- Fig2b_Osteopontin.tif
- Fig2b_RANKL.tif
- Fig2b_Runx2.tif
- Fig4a_DKK1.tif
- Fig4a_GAPDH.tif
- Fig4a_PTHR1.tif
- Fig4b_DKK1.tif
- Fig4b_GAPDH.tif
- Fig4b_PTHR1.tif
- Fig5c_DKK1.tif
- Fig5c_GAPDH.tif
- Fig5c_PTHR1.tif
- Fig5d_DKK1.tif
- Fig5d_GAPDH.tif
- Fig5d_PTHR1.tif
- Fig6c_DKK1.tif
- Fig6c_GAPDH.tif
- Fig6d_DKK1.tif
- Fig6d_GAPDH.tif
- Fig6i_GAPDH_1.tif
- Fig6i_GAPDH_2.tif
- Fig6i_MMP2.tif
- Fig6i_MMP9.tif
- Fig6j_GAPDH_1.tif
- Fig6j_GAPDH_2.tif
- Fig6j_MMP2.tif
- Fig6j_MMP9.tif
- Fig7a_Collagen1.tif
- Fig7a_GAPDH_1.tif
- Fig7a_GAPDH_2.tif
- Fig7a_Osteocalcin.tif
- Fig7a_Osteopontin.tif
- Fig7a_RANKL.tif
- Fig7a_Runx2.tif
- Fig7b_Collagen1.tif
- Fig7b_GAPDH_1.tif
- Fig7b_GAPDH_2.tif
- Fig7b_Osteocalcin.tif
- Fig7b_Osteopontin.tif
- Fig7b_RANKL.tif
- Fig7b_Runx2.tif
- Language certificate.tif
